# Supplementary material for: Development of Blended Biopolymer-Based Photocatalytic Hydrogel Beads for Adsorption and Photodegradation of Dyes
Source: Gels. 2023 Aug 5;9(8):630. doi: 10.3390/gels9080630 (PMC10454056; doi:10.3390/gels9080630)
Supplement: Supplementary file 1 [file gels-09-00630-s001.zip]

Archive with 1 entries (1 files):
- gels-2528160-supplementary.pdf
